# Supplementary material for: A Model H5N2 Vaccine Strain for Dual Protection Against H5N1 and H9N2 Avian Influenza Viruses
Source: Vaccines (Basel). 2024 Dec 30;13(1):22. doi: 10.3390/vaccines13010022 (PMC11768808; doi:10.3390/vaccines13010022)
Supplement: Supplementary file 1 [file vaccines-13-00022-s001.zip]

Archive with 1 entries (1 files):
- Supplementary file _A model H5N2 vaccine strain for dual protection against H5N1 and H9N2 avian influenza viruses.pdf
